# Supplementary material for: Design and Synthesis of Cobalt-Based Hollow Nanoparticles through the Liquid Metal Template
Source: Micromachines (Basel). 2022 Aug 11;13(8):1292. doi: 10.3390/mi13081292 (PMC9415925; doi:10.3390/mi13081292)
Supplement: Supplementary file 1 [file micromachines-13-01292-s001.zip]

Archive with 1 entries (1 files):
- micromachines-1835426-supplementary.pdf
